# Supplementary material for: Adaptations in Plasmodium tubulin determine distinct microtubule architectures, mechanics and drug susceptibility
Source: Nat Commun. 2026 Mar 5;17:2275. doi: 10.1038/s41467-026-70181-0 (PMC12966321; doi:10.1038/s41467-026-70181-0)
Supplement: Supplementary file 4 — Source Data [file 41467_2026_70181_MOESM4_ESM.xlsx]

## Sheet: Fig. 3b
Twist-bending angle
P. fal	Brain
15.7	24.79
15.34	25.92
14.92	24.7
15.68	25.14
17.88	26

## Sheet: Fig. 3c
Tangential swing angle
P. fal	Brain
11.01	19.26
9.65	19.5
12.98	17.92
9.46	18.28
7.09	18.54

## Sheet: Fig. 3e
HeteroENM analysis of longitudinal interactions
P. fal			Brain
equilibrium bond lengths (R0)	spring constants (K)		equilibrium bond lengths (R0)	spring constants (K)
45.754	2.874		43.046	4.908
43.813	2.37		43.47	0.713
45.155	0.085		43.399	4.94
43.776	1.646		43.962	2.001
43.747	2.678		42.451	2.65
44.551	2.326		43.406	3.004
44.362	1.258		44.027	1.069
43.777	0.953		43.268	0.807
44.507	0.789		42.823	2.136

## Sheet: Fig. 3f
HeteroENM analysis of lateral interactions
P. fal			Brain
equilibrium bond lengths (R0)	spring constants (K)		equilibrium bond lengths (R0)	spring constants (K)
52.387	1.424		53.853	1.121
74.907	1.121		76.153	0.555
62.292	1.331		61.977	0.665
52.644	0.887		54.634	0.493
76.022	0.476		74.72	0.332
61.89	0.536		63.633	0.495
54.944	0.233		54.445	0.674
80.452	0.103		77.908	0.198
63.206	0.116		61.145	0.088
58.837	0.082		55.599	0.045
52.449	3.411		53.285	1.884
73.221	0.58		74.318	0.592
62.08	2.004		62.981	0.714
50.924	2.738		52.853	0.748
74.132	0.852		72.193	0.262
60.4	1.915		63.93	0.698
52.502	2.259		53.399	0.552
74.628	0.576		73.712	0.454
61.653	0.757		61.471	0.685
51.718	0.88		51.507	0.543

## Sheet: Fig. 3i
Distribution of plus end protofilament curvatures
P. fal	Brain
22.813	16.666
-7.4556	5.2515
-2.3223	1.2196
-1.7375	2.8747
-3.2503	4.2426
7.5224	3.0214
6.4297	3.322
6.5046	3.2557
7.6773	3.6065
2.9435	0.1833
-5.3977	-2.2321
-8.6259	-1.2322
-6.6418	1.1851
-2.4591	1.8637
4.0522	1.7686
4.408	2.1403
4.064	3.4285
4.6822	4.4406
5.2752	3.4637
25.384	-1.4591
15.729	-6.2085
9.0036	-6.5099
2.0692	-3.6512
6.3863	-0.41712
7.0419	-1.1709
6.9163	-1.1117
7.1962	-0.91078
10.139	13.383
8.3093	13.983
2.5079	17.503
5.3453	20.211
9.684	11.436
3.6024	8.6696
0.67946	8.6072
7.0738	8.8645
9.9899	53.556
11.43	46.328
8.4567	49.129
7.227	43.735
6.0908	34.788
20.433	34.455
8.4432	22.385
-2.4325	27.058
-5.8155	27.524
4.1414	26.286
6.8578	1.0582
-3.1775	7.5422
-7.0234	11.04
-4.2297	6.9836
-5.1044	0.62515
-6.1065	-1.9976
5.1392	0.34739
-4.4045	6.0341
-9.2862	13.085
-3.4743	16.781
2.1599	11.562
0.63781	4.2465
0.9539	0.17328
1.6431	-2.7533
17.806	-7.093
13.056	-7.2531
9.4931	1.5816
6.2847	11.366
-2.2821	13.411
17.687	13.45
15.043	14.922
15.435	16.977
16.952	34.635
2.1856	33.648
3.8249	33.024
4.0984	7.7166
3.9366	8.2117
11.244	7.4711
10.496	7.2699
8.6424	24.952
7.977	20.441
29.235	15.655
22.542	12.752
17.487	10.487
20.945	4.2104
17.116	-1.6637
9.1033	-3.401
8.2609	-5.0784
7.786	-5.1153
6.613	1.7353
6.2832	12.159
5.4221	8.0868
4.4819	7.064
10.463	7.664
14.568	7.6773
0.76777	13.811
-9.8832	19.604
-7.656	29.29
0.55821	34.43
4.9624	39.465
8.9009	41.422
12.343	11.085
11.597	8.5685
12.06	4.4294
12.823	0.20137
7.7102	0.7469
2.7649	-2.9889
-1.7224	-10.074
-1.9648	-3.2775
-1.0996	8.0794
-1.1663	3.674
-0.74614	0.87153
0.54706	4.6309
2.049	6.5624
2.4234	6.2207
1.048	3.6165
-1.6934	1.6652
-1.1007	-3.0065
7.5146	5.3494
14.655	8.4116
11.711	5.0799
1.4985	5.1146
-3.5023	5.3569
8.8431	24.256
26.397	9.8557
25.941	-2.8009
8.6378	2.1001
-13.418	14.27
-23.767	16.529
2.4546	4.719
32.735	-5.6841
24.953	-3.5178
24.645	6.0749
24.528	18.548
6.7765	26.136
7.3766	16.366
7.6107	3.9339
7.696	9.0156
12.493	18.944
14.343	21.128
12.083	12.52
10.907	-0.21618
10.432	-7.5251
10.21	-6.838
8.4145	-1.5268
7.1368	-0.03149
8.0684	-2.6831
6.9935	-2.8382
7.857	3.0339
-0.40838	2.1325
-2.6112	2.3902
-1.4439	3.5088
-1.4677	19.645
-1.6436	15.986
18.276	26.163
16.722	14.616
18.285	16.06
20.997	0.36269
12.654	9.0244
3.3997	9.7173
-3.0724	8.4134
-1.8842	8.2855
1.516	6.9065
4.4394	8.6711
9.9503	9.7753
14.294	10.196
11.032	8.5741
2.0916	4.603
-11.991	0.9845
-1.8637	-1.1337
-0.88211	-2.8015
-1.3172	-3.2496
-0.88412	-0.80254
8.9894	5.8171
12.13	21.861
14.308	16.275
12.606	13.947
6.3114	12.996
-0.013255	14.773
-2.668	-0.32845
-3.3721	-11.465
-4.0226	-3.41
-3.3268	11.984
1.0369	15.977
5.2292	11.405
20.231	3.7114
14.255	-3.7235
10.93	-7.7662
8.9542	-5.8173
8.791	-0.23478
2.8802	6.3975
-2.5564	13.684
-2.0269	16.878
10.963	9.6547
9.2099	-3.0359
9.2367	-8.0417
10.28	-1.3016
-0.68581	11.266
12.59	19.98
14.016	17.987
9.3999	6.1878
9.0543	-5.2863
8.4014	-8.3961
8.4027	-5.3217
12.834	0.19484
10.999	7.5859
9.1831	16.031
6.2249	20.894
7.454	19.344
6.8574	12.775
7.3283	5.7745
8.0948	1.9445
17.537	1.7556
16.141	3.7036
12.913	5.19
12.304	4.2319
10.502	1.2737
8.9759	-0.75479
9.3119	-1.2127
20.802	-2.7705
17.19	-5.7298
11.341	-6.1403
15.811	0.53871
0.68723	13.121
1.1662	23.384
2.7012	23.583
2.428	13.745
2.2394	2.6079
14.237	-2.8742
-24.569	-0.21349
-32.417	0.14805
9.0361	0.14667
16.591	0.1126
12.681	-2.8415
13.046	-7.2454
13.625	-7.23
28.275	0.7424
12.594	9.7505
14.888	12.689
13.722	12.483
11.897	9.107
4.5672	6.6187
8.7168	6.0274
6.3172	3.5648
5.6532	-1.9109
6.4461	-7.2852
6.986	-8.9128
12.797	-6.0931
22.568	-0.86486
15.32	3.8533
7.2861	5.6228
13.715	6.4605
21.915	8.7931
25.357	11.174
22.529	11.353
23.229	9.3995
23.137	6.8882
22.406	4.3973
26.488	1.8574
26.201	0.46574
16.369	-0.089158
3.7207	-0.62173
9.3406	-0.3898
9.0455	-0.061787
10.092	-0.54975
11.444	-1.0865
23.737	-0.28093
14.497	2.1355
15.203	5.1431
10.717	6.9448
8.1772	6.1279
4.6527	4.1814
22.229	4.6226
23.948	8.584
4.502	14.061
4.2684	16.261
3.8582	9.43
3.3121	-1.1536
16.432	-0.8147
19.042	13.291
3.5815	29.411
7.1941	26.703
8.6352	-6.4635
15.268	-5.8411
19.958	-1.966
7.856	-3.1291
-16.497	-3.3255
-15.579	10.981
-3.4035	24.887
3.0797	33.344
3.2174	22.32
1.0386	0.59696
1.2893	-13.45
1.3601	-10.818
1.3992	8.9881
15.217	5.0434
6.1008	2.8007
7.2771	2.9821
7.2974	2.5143
6.7388	21.724
12.428	22.958
9.3897	14.555
9.239	4.0109
10.002	-6.2005
10.326	-15.119
5.9885	-9.2873
17.185	19.291
13.43	10.409
12.467	5.9929
12.283	5.2263
1.5866	3.9754
2.1895	23.634
1.876	21.205
1.776	12.754
9.4014	2.4741
13.851	-8.3189
9.5129	-15.472
8.6534	-11.037
8.1211	6.4936
20.335	22.178
15.267	24.161
13.293	16.694
10.705	5.8477
8.8826	-1.5518
28.336	-3.0157
31.538	0.021549
26.121	5.4421
13.751	15.041
-10.14	19.421
5.092	21.006
5.4956	19.146
3.4228	16.9
2.9223	15.282
16.797	23.309
24.464	12.882
27.334	3.6001
28.616	2.0805
28.215	1.4916
18.444	-3.9571
11.392	-7.1807
4.3583	-7.9882
17.27	-7.1683
29.208	-5.3811
17.356	-2.4726
13.355	5.928
10.446	15.227
23.01	16.301
10.437	10.118
-0.45741	2.4832
-10.865	-0.74259
-5.2171	1.6416
-5.4822	8.8929
-5.8465	15.3
-5.771	7.5377
10.791	-6.6842
3.1232	0.07894
-3.9558	32.735
-4.4912	26.124
-1.4831	25.9
-2.3707	26.92
-2.949	18.635
-3.9142	13.02
12.011	4.2174
16.895	-1.6086
14.611	-5.2635
13.369	-3.6762
13.741	-3.7103
12.31	-4.0804
11.012	-2.7668
17.244	-8.1704
9.8448	-11.49
2.4397	-0.89821
0.034334	7.2616
3.1125	3.831
2.6619	0.71501
2.9902	-2.4415
3.3824	-2.4285
34.264	3.0246
4.196	8.6473
3.7488	8.1091
7.8047	4.9042
10.9	2.1046
7.7679	3.9393
0.81176	8.149
-10.047	7.5142
-16.978	1.7256
-6.897	-4.0746
8.4006	4.4319
12.655	14.813
7.9369	8.9046
-0.034912	2.1056
-10.197	-3.1703
-13.855	-5.328
-3.3465	0.28008
9.6749	8.4167
13.155	8.6517
13.228	6.1779
12.478	6.4172
11.424	4.5526
10.794	5.3091
10.023	5.7642
1.4179	10.961
7.3811	5.8292
10.556	-11.598
8.0222	-7.7733
3.127	1.3252
0.19182	10.367
1.1878	0.088492
0.99059	1.1017
-3.7702	1.7111
-7.1325	1.2342
-7.2276	16.101
3.2645	12.477
1.2193	14.093
1.3464	14.785
2.5372	15.181
	10.152
	-7.2511
	-16.527
	-3.0414
	18.729
	13.887
	14.06
	15.507
	13.193
	16.402
	16.127
	14.673
	28.497
	26.149
	25.271
	23.769
	27.344
	26.92
	11.132
	6.3431
	3.4591
	-0.010317
	-5.7434
	-3.3506
	4.6809
	10.855
	0.79462
	-0.57603
	0.38379
	0.25596
	35.486
	15.902
	20.016
	16.49
	23.303
	11.726
	8.6561
	0.63758
	-3.9369
	2.3266
	2.3342
	-3.1271
	-0.64284
	-0.76413
	6.6415
	27.131
	54.264
	37.035
	56.529
	54.419
	39.474
	15.202
	9.0432
	3.5359
	0.38571
	-7.45
	-10.179
	5.3683
	1.9958
	1.582
	16.17
	16.135
	11.145
	12.383
	20.441
	36.15
	47.418
	29.607
	14.047
	3.8327
	-1.4928
	1.6762
	-6.6375
	2.1096
	1.4694
	1.2178
	1.9797
	31.478
	14.35
	-2.145
	-5.0456
	-2.0623
	-0.61258
	4.4854
	10.743
	13.888
	11.26
	5.7366
	-1.8884
	-9.3728
	-3.5726
	30.547
	22.117
	18.934
	17.871
	16.542
	5.7783
	-2.4452
	-9.2438
	-11.253
	-3.818
	4.1912
	10.536
	21.952
	29.969
	28.896
	24.029
	16.871
	7.7464
	7.867
	11.993
	-1.3422
	-19.147
	-21.381
	-5.5676
	13.07
	26.238
	-5.4279
	-1.0574
	-0.44276
	-1.6345
	13.301
	5.1254
	7.8434
	8.3589
	4.5416
	8.135
	10.91
	0.66218
	-2.0634
	1.7493
	1.0235
	0.37585
	8.4636
	9.7396
	2.341
	-7.4812
	-5.8886
	0.76458
	1.5451
	1.0318
	2.9776
	4.9588
	7.9012
	11.54
	5.4016
	5.5336
	17.739
	23.889
	26.592
	20.898
	3.6732
	-0.2995
	1.9178
	1.7209
	1.2043
	10.811
	-0.43935
	-2.3506
	-2.3804
	-2.1857
	11.266
	22.739
	11.107
	3.1505
	-1.032
	-7.2728
	-6.7329
	4.4108
	19.362
	1.5486
	1.9798
	3.1875
	2.5908
	0.28155
	-6.8541
	-7.717
	-6.8789
	2.9843
	15.75
	14.473
	5.4001
	-1.6958
	-15.005
	-16.741
	1.4923
	6.8719
	-1.3855
	-0.99171
	1.603
	1.698
	1.9321
	1.3248
	-4.9642
	-9.159
	-3.0564
	4.0249
	7.3236
	7.1747
	4.1777
	-1.9825
	-8.3062
	9.4259
	6.2052
	4.5492
	4.1631
	11.634
	18.413
	17.788
	14.233
	13.913
	13.055
	16.206
	5.6122
	-3.8339
	-9.4131
	0.24138
	16.305
	15.99
	6.1441
	-1.7298
	0.90624
	0.49376
	-0.11965
	13.572
	11.002
	7.5941
	7.5026
	2.9581
	1.7169
	11.507
	10.109
	4.4559
	8.9271
	9.5526
	3.0718
	-4.8732
	-0.20177
	0.21786
	-0.11517
	-0.021
	13.972
	16.494
	16.044
	9.6541
	11.399
	1.3106
	1.3481
	1.6593
	1.2599
	48.093
	31.013
	25.113
	14.202
	11.356
	11.813
	7.635
	3.0838
	-0.10575
	-0.72055
	1.81
	7.218
	11.042
	14.684
	10.857
	0.68131
	-1.4834
	4.7122
	8.3443
	9.4587
	6.5575
	-0.70225
	-0.63318
	8.6401
	6.122
	5.7081
	5.5472
	20.645
	8.1055
	-2.1036
	0.42912
	7.0609
	9.5888
	11.557
	11.487
	5.5763
	-2.7127
	-0.11831
	-0.14829
	-0.52798
	12.9
	14.954
	14.373
	12.834
	33.855
	19.215
	3.0943
	-5.6715
	-0.20742
	16.445
	36.241
	28.279
	24.814
	21.685
	18.306
	25.704
	25.553
	14.992
	7.6581
	-0.20631
	0.297
	12.246
	9.4795
	8.6282
	8.4119
	-1.942
	0.41605
	1.7287
	1.0685
	0.97922
	9.6953
	2.0917
	10.182
	8.1764
	7.2077
	6.9197
	22.205
	9.8276
	-0.83621
	-11.55
	0.85063
	-0.034249
	-0.52876
	0.19202
	19.427
	4.5867
	-2.8662
	-1.7212
	3.2872
	0.77948
	-5.4578
	-2.3995
	6.6631
	14.152
	14.758
	7.5635
	-0.87475
	-5.9745
	-6.7172
	-1.8421
	7.6818
	15.873
	21.802
	12.064
	13.849
	14.004
	13.373
	31.181
	12.517
	-4.8354
	-3.4896
	9.0304
	13.945
	17.325
	19.148
	17.824
	12.187
	3.6892
	-4.6786
	-10.319
	-9.6048
	-3.3474
	5.1892
	11.976
	9.98
	10.428
	11.389
	19.472
	6.7806
	9.87
	9.6397
	9.1149
	30.333
	34.022
	32.847
	28.827
	23.07
	24.628
	23.336
	20.993
	18.358
	3.1044
	3.2299
	1.0091
	3.413
	9.7133
	4.6236
	5.5665
	5.5135
	5.2153
	4.3868
	8.1879
	23.293
	10.639
	11.865
	12.614
	11.371
	20.14
	19.118
	17.247
	16.211
	14.375
	11.085
	8.3742
	7.2927
	2.6056
	-1.1501
	2.971
	4.6309
	8.72
	15.043
	-0.95956
	-3.6851
	-1.2264
	-1.2759
	-1.3682
	2.4668
	3.4111
	5.5695
	6.6923
	6.3833
	2.4759
	-10.016
	-18.153
	20.818
	10.102
	7.4682
	7.1383
	1.6155
	-2.9466
	-4.3499
	1.654
	11.828
	14.791
	7.1583
	2.0435
	1.9619
	-3.292
	-3.5907
	-1.8878
	2.0243
	1.4177
	1.4436
	1.6582
	16.854
	17.676
	13.633
	7.3744
	5.405
	5.2503
	0.95803
	0.74219
	8.4593
	7.4226
	4.9399
	1.9931
	2.7607
	2.8932
	2.9435
	17.236
	16.449
	19.029
	15.054
	6.5454
	-0.72849
	2.8249
	12.456
	8.6194
	10.082
	12.013
	8.8275
	10.757
	11.636
	6.8778
	0.90943
	-3.5744
	-3.4106
	-3.6111
	-3.2692
	-3.2885
	26.687
	17.464
	-0.45021
	-9.5303
	-4.2943
	4.25
	13.708
	13.177
	4.2284
	4.629
	4.0948
	3.3222
	27.766
	19.639
	12.533
	22.829
	40.14
	38.089
	36.781
	33.358
	19.706
	15.111
	14.203
	11.893
	10.104
	11.808
	23.513
	39.449
	37.072
	19.83
	4.4574
	-6.0492
	-8.3217
	1.0749
	13.626
	19.199
	17.464
	10.629
	2.7668
	3.5594
	4.6274
	4.7464
	4.7951
	11.439
	-0.36921
	-8.3477
	-3.0177
	7.5686
	5.538
	5.9987
	7.1076
	19.482
	42.208
	39.505
	37.737
	33.777
	28.069
	5.5325
	-7.4584
	0.83941
	15.972
	22.843
	19.421
	8.9124
	-0.79946
	-6.7407
	-8.8421
	2.6504
	22.827
	29.799
	16.329
	-12.442
	-34.259
	13.414
	4.7288
	4.0307
	4.7937
	13.548
	-0.52907
	-10.625
	-7.8392
	-1.296
	1.7672
	4.231
	5.2757
	7.1827
	11.982
	17.998
	21.129
	15.757
	3.8543
	-5.1332
	-8.3023
	-8.016
	-7.1637
	-3.3262
	10.063
	24.305
	25.394
	16.443
	7.6763
	4.8737
	7.3559
	15.735
	16.02
	15.401
	15.192
	14.395
	8.6369
	-4.1175
	-12.55
	-9.2436
	0.76454
	8.6509
	11.678
	8.0358
	1.4332
	-1.3185
	2.8878
	13.912
	26.373
	27.566
	17.001
	6.0356
	1.8099
	2.6481
	3.9156
	2.9028
	0.60207
	0.48568
	3.2821
	8.072
	13.713
	16.912
	13.532
	5.9926
	-2.0115
	-1.1344
	-0.2918
	-0.35286
	-0.46013
	33.353
	8.9774
	0.40746
	4.5206
	4.5508
	4.0224
	6.2636
	-6.7951
	-15.249
	-12.558
	-6.4141
	1.369
	13.809
	26.042
	31.404
	26.751
	19.044
	19.168
	30.344
	44.325
	42.271
	22.351
	7.9816
	61.885
	53.711
	44.147
	33.719
	17.601
	11.154
	10.589
	40.081
	42.818
	45.239
	43.35
	23.923
	9.1097
	10.736
	9.5385
	8.027
	10.668
	6.9864
	3.3264
	7.4753
	14.017
	14.862
	13.792
	9.3873
	9.7482
	9.3224
	8.8049
	14.749
	17.177
	27.35
	23.329
	12.272
	8.8196
	4.1641
	3.7041
	5.3026
	5.6541
	5.5356
	4.9441
	5.994
	9.2436
	12.81
	16.536
	20.174
	21.375
	21.993
	16.745
	18.965
	19.295
	18.565
	22.611
	12.35
	1.4453
	0.61027
	4.7146
	5.9502
	5.7142
	7.4828
	15.707
	33.191
	61.642
	33.951
	32.956
	27.298
	19.982
	14.56
	16.618
	14.911
	7.7172
	-3.684
	-12.802
	-9.8314
	1.1185
	6.5808
	4.571
	0.74017
	-1.8122
	0.61321
	0.36003
	0.34893
	0.45798
	9.7537
	9.4232
	17.089
	21.748
	22.984
	22.702
	24.301
	20.498
	17.893
	15.198
	18.561
	7.0847
	-3.4491
	1.0717
	25.845
	15.427
	10.784
	8.424
	14.615
	15.664
	15.864
	15.03
	10.919
	8.5535
	6.4958
	15.327
	33.856
	30.255
	24.362
	11.794
	11.028
	26.109
	20.62
	16.894
	25.201
	13.487
	9.2609
	6.0533
	20.272
	6.5937
	-10.634
	-18.918
	-1.1062
	-1.9877
	-2.1914
	-1.3846
	5.7096
	-0.86717
	20.306
	16.717
	14.091
	13.196
	21.973
	25.542
	26.292
	29.828
	31.059
	29.658
	19.034
	17.026
	14.819
	23.642
	14.099
	1.6776
	-1.91
	-2.6174
	-6.7295
	-8.9089
	-3.9195
	13.853
	8.8924
	7.3573
	7.1393
	32.189
	34.705
	28.37
	13.007
	-7.1673
	-20.071
	-17.633
	-4.7342
	11.761
	7.4423
	7.7904
	9.213
	23.591
	-1.7614
	13.82
	12.812
	9.627
	8.2577
	24.619
	9.2862
	-3.4745
	2.7434
	17.134
	23.521
	19.261
	9.322
	12.598
	38.772
	30.277
	26.514
	23.058
	35.561
	20.57
	5.2235
	11.597
	14.278
	16.383
	22.31
	28.34
	14.546
	25.445
	32.974
	36.857
	25.75
	20.892
	16.445
	12.448
	39.938
	31.972
	11.762
	8.8946
	20.259
	18.063
	18.135
	18.321
	33.94
	19.925
	4.6464
	-2.2413
	-4.6787
	-6.9331
	-2.9049
	2.4046
	4.9773
	4.0538
	1.4223
	2.6516
	19.175
	13.498
	11.203
	9.8581
	28
	9.2111
	-4.6291
	-4.1316
	1.9688
	5.5416
	8.0634
	6.9203
	4.1556
	1.2916
	-0.47304
	-0.057166
	2.0328
	5.5552
	10.098
	12.93
	13.486
	7.323
	7.2616
	6.5093
	5.5039
	19.056
	18.87
	14.287
	12.094
	12.543
	11.054
	5.2841
	-2.2475
	-8.5448
	-5.5566
	-4.3182
	-3.706
	-3.177
	11.97
	19.517
	24.91
	4.9666
	8.4272
	8.5733
	7.0261
	25.998
	18.311
	7.2063
	-1.7988
	-3.2156
	-3.7382
	-3.576
	-3.0714
	-2.9952
	-3.0571
	16.897
	9.4241
	-0.24653
	-0.084507
	-2.151
	-7.8445
	-3.6342
	0.80393
	10.177
	23.946
	26.486
	18.115
	11.272
	11.7
	18.623
	14.787
	8.5147
	9.2931
	7.9526
	6.7551
	20.64
	14.396
	6.2179
	2.9119
	7.2707
	8.2096
	6.5378
	4.9877
	-5.8862
	3.4419
	4.2595
	3.7598
	4.2378
	16.145
	10.9
	7.4002
	4.9159
	3.7865
	1.5346
	1.357
	5.2338
	5.7777
	7.2109
	6.5624
	0.12687
	0.9972
	6.9592
	5.4659
	5.6589
	6.1139
	10.057
	8.9412
	8.7545
	8.2237
	1.8004
	2.0866
	1.4566
	1.2957
	1.363
	35.303
	35.964
	34.925
	32.233
	26.527
	26.395
	14.545
	9.5862
	2.321
	-1.1842
	-3.0788
	-2.2334
	3.9667
	20.28
	40.182
	32.889
	25.8
	20.927
	16.712
	20.502
	15.839
	11.64
	12.229
	12.658
	11.095
	4.9579
	-0.17742
	-3.0422
	-4.3541
	0.7035
	14.337
	18.82
	15.53
	17.258
	21.335
	23.269
	24.577
	15.274
	7.6155
	-3.2457
	12.044
	9.6661
	7.7664
	6.8325

## Sheet: Fig. 3j
Distribution of plus end protofilament lengths
P. fal	Brain
20.304	31.995
51.031	52.643
32.651	7.2809
48.409	6.322
42.128	17.487
30.833	12.858
15.059	13.659
4.996	57.411
17.741	9.9713
13.155	11.757
15.778	16.433
14.624	34.335
3.1659	17.949
3.6093	77.858
10.37	73.529
13.483	4.001
16.691	10.368
4.1204	6.3152
5.3888	3.6063
30.673	7.2057
72.93	23.904
13.165	43.541
5.3818	134.14
13.933	138.4
16.256	34.632
10.44	33.375
3.16	58.255
19.245	69.986
11.357	24.084
39.368	147.9
42.879	4.9981
26.482	4.4678
19.973	14.004
6.3265	20.158
13.092	13.039
21.608	12.365
3.1624	7.2112
25.386	40.822
3.6019	5.8336
3.1687	5.8268
6.3279	10.377
7.214	3.6056
14.472	62.506
17.102	81.677
21.389	47.57
13.928	71.757
25.217	46.37
6.7688	79.961
4.473	66.706
25.449	103.66
7.2144	22.477
22.145	43.477
5.0068	63.73
5	35.168
2.8284	5.3849
16.69	4.2438
6.0763	72.693
6.7088	36.077
13.155	5.3852
6.3215	10.766
7.1623	29.76
7.2819	7.2112
3.1637	22.616
37.69	21.284
19.806	23.022
20.649	28.85
21.535	63.088
18.207	51.736
18.483	16.662
3.1637	11.431
21.824	14.654
26.145	33.787
5.8348	27.986
11.824	17.087
24.576	17.541
29.347	38.705
24.799	43.433
27.909	56.812
29.297	5.8262
6.7656	46.079
62.292	5.831
40.31	6.3341
	4.1305
	29.344
	4.25
	37.082
	34.428
	19.539
	20.741
	46.845
	24.422
	14.311
	56.777
	82.017
	88.012
	17.03
	57.024
	20.978
	16.676
	32.944
	6.3228
	4.2412
	8.4834
	51.189
	40.327
	41.918
	8.242
	12.246
	12.181
	22.735
	11.176
	18.008
	7.4019
	10.667
	8.5477
	11.337
	16.184
	23.337
	20.824
	21.656
	11.225
	31.164
	29.665
	17.669
	33.824
	20.095
	20.007
	15.738
	28.543
	49.029
	55.999
	34.819
	20.19
	40.495
	73.048
	50.428
	64.212
	16.649
	21.325
	16.158
	7.2085
	33.947
	9.9906
	7.2822
	51.002
	4.9961
	22.479

## Sheet: Fig. 4c
Distribution of protofilament architectures
	GDP-paclitaxel		GMPCPP
	P. fal	Brain	P. fal	Brain
11pf	2.7	1.5	0.25	1.12
12pf	7.33	2.4	0.17	1.72
13pf	29.71	10.38	0.5	10.34
14-3 pf	38.74	82.14	22.45	83.89
14-4pf	0	0.55	0.17	0.4
15-3pf	6.84	0.39	63.56	0.57
15-4pf	3.17	1.2	4.34	0.91
16pf	11.44	1.43	8.56	1.04

## Sheet: Fig. 4e
Twist-bending and tangential swing dynamics for GMPCPP tubulin patches
	Twist bending				Tangential swing
	P. fal	Brain			P. fal	Brain
	14.48	18.88			8.05	13.41
	15.74	19.06			8.89	15.1
	19.78	19.87			8.85	13.7
	19.87	20.82			10.36	14.48
	18.67	21.09			12.39	17.65

## Sheet: Suppl Fig. 1a
13 pf P. fal microtubule C1 reconstruction			13 pf P. fal microtubule symmetrized reconstruction
1/Resolution (1/Å)	Fourier shell correlation (FSC)		1/Resolution (1/Å)	Fourier shell correlation (FSC)
0.001001	1		0.001001	1
0.00165001	0.999989		0.00165001	1
0.00330002	0.999774		0.00330002	0.999997
0.00495004	0.999805		0.00495004	0.999999
0.00660005	0.999851		0.00660005	0.999999
0.00825006	0.999684		0.00825006	0.999994
0.00990007	0.999541		0.00990007	0.999998
0.0115501	0.998697		0.0115501	0.999983
0.0132001	0.99879		0.0132001	0.999975
0.0148501	0.998822		0.0148501	0.99998
0.0165001	0.998931		0.0165001	0.999956
0.0181501	0.999083		0.0181501	0.999962
0.0198001	0.99881		0.0198001	0.999936
0.0214502	0.997296		0.0214502	0.99981
0.0231002	0.99519		0.0231002	0.999696
0.0247502	0.997552		0.0247502	0.999865
0.0264002	0.997276		0.0264002	0.999855
0.0280502	0.996298		0.0280502	0.999865
0.0297002	0.995849		0.0297002	0.999857
0.0313502	0.994426		0.0313502	0.999809
0.0330002	0.994706		0.0330002	0.99981
0.0346503	0.994307		0.0346503	0.999713
0.0363003	0.995378		0.0363003	0.99976
0.0379503	0.996289		0.0379503	0.999832
0.0396003	0.995159		0.0396003	0.999786
0.0412503	0.993863		0.0412503	0.999643
0.0429003	0.992038		0.0429003	0.999466
0.0445503	0.988587		0.0445503	0.998986
0.0462003	0.98508		0.0462003	0.998696
0.0478504	0.984284		0.0478504	0.998884
0.0495004	0.981353		0.0495004	0.998914
0.0511504	0.979666		0.0511504	0.998815
0.0528004	0.979236		0.0528004	0.998683
0.0544504	0.981558		0.0544504	0.998935
0.0561004	0.981584		0.0561004	0.998912
0.0577504	0.976249		0.0577504	0.998145
0.0594004	0.973901		0.0594004	0.998539
0.0610505	0.970651		0.0610505	0.998611
0.0627005	0.962935		0.0627005	0.998136
0.0643505	0.965472		0.0643505	0.998173
0.0660005	0.828386		0.0660005	0.997517
0.0676505	0.864724		0.0676505	0.997233
0.0693005	0.897946		0.0693005	0.997276
0.0709505	0.89439		0.0709505	0.997012
0.0726005	0.913566		0.0726005	0.997138
0.0742506	0.921859		0.0742506	0.997406
0.0759006	0.911266		0.0759006	0.997053
0.0775506	0.910985		0.0775506	0.996996
0.0792006	0.919444		0.0792006	0.997127
0.0808506	0.918513		0.0808506	0.997089
0.0825006	0.919301		0.0825006	0.997252
0.0841506	0.916635		0.0841506	0.996857
0.0858006	0.914809		0.0858006	0.996715
0.0874507	0.921037		0.0874507	0.996693
0.0891007	0.923237		0.0891007	0.996435
0.0907507	0.908464		0.0907507	0.996
0.0924007	0.901341		0.0924007	0.995684
0.0940507	0.915414		0.0940507	0.995971
0.0957007	0.923628		0.0957007	0.995966
0.0973507	0.924481		0.0973507	0.996128
0.0990007	0.918645		0.0990007	0.995909
0.100651	0.900053		0.100651	0.994634
0.102301	0.903563		0.102301	0.99527
0.103951	0.913393		0.103951	0.996047
0.105601	0.916276		0.105601	0.996027
0.107251	0.914459		0.107251	0.996127
0.108901	0.902995		0.108901	0.995276
0.110551	0.879136		0.110551	0.994226
0.112201	0.866426		0.112201	0.993952
0.113851	0.86906		0.113851	0.993775
0.115501	0.86083		0.115501	0.992923
0.117151	0.840076		0.117151	0.991689
0.118801	0.843209		0.118801	0.991803
0.120451	0.852387		0.120451	0.992205
0.122101	0.832838		0.122101	0.991165
0.123751	0.807653		0.123751	0.989683
0.125401	0.814974		0.125401	0.990346
0.127051	0.827322		0.127051	0.991322
0.128701	0.821052		0.128701	0.99057
0.130351	0.807181		0.130351	0.988893
0.132001	0.803787		0.132001	0.989279
0.133651	0.798294		0.133651	0.989003
0.135301	0.77443		0.135301	0.986595
0.136951	0.730911		0.136951	0.982088
0.138601	0.704174		0.138601	0.977852
0.140251	0.699258		0.140251	0.978764
0.141901	0.675858		0.141901	0.977561
0.143551	0.637937		0.143551	0.97318
0.145201	0.640586		0.145201	0.974973
0.146851	0.677062		0.146851	0.979623
0.148501	0.691085		0.148501	0.98047
0.150151	0.684838		0.150151	0.978519
0.151801	0.668456		0.151801	0.977266
0.153451	0.654031		0.153451	0.975855
0.155101	0.634997		0.155101	0.973188
0.156751	0.615682		0.156751	0.970725
0.158401	0.607362		0.158401	0.968987
0.160051	0.620265		0.160051	0.917497
0.161701	0.633611		0.161701	0.936306
0.163351	0.612588		0.163351	0.941614
0.165001	0.568457		0.165001	0.942884
0.166651	0.548403		0.166651	0.940839
0.168301	0.561885		0.168301	0.94606
0.169951	0.582491		0.169951	0.954519
0.171601	0.612813		0.171601	0.95781
0.173251	0.616218		0.173251	0.958802
0.174901	0.60003		0.174901	0.956792
0.176551	0.566272		0.176551	0.951836
0.178201	0.528875		0.178201	0.950816
0.179851	0.527686		0.179851	0.951495
0.181501	0.540959		0.181501	0.952394
0.183151	0.546507		0.183151	0.955469
0.184801	0.541306		0.184801	0.957174
0.186451	0.535353		0.186451	0.95668
0.188101	0.522116		0.188101	0.953306
0.189751	0.521606		0.189751	0.954627
0.191401	0.52417		0.191401	0.955733
0.193051	0.533567		0.193051	0.956868
0.194701	0.569395		0.194701	0.961931
0.196351	0.608814		0.196351	0.967733
0.198001	0.62641		0.198001	0.970318
0.199652	0.629706		0.199652	0.969997
0.201302	0.626865		0.201302	0.970121
0.202952	0.617511		0.202952	0.969515
0.204602	0.603576		0.204602	0.969554
0.206252	0.61284		0.206252	0.970901
0.207902	0.617777		0.207902	0.970662
0.209552	0.603559		0.209552	0.969137
0.211202	0.569171		0.211202	0.964791
0.212852	0.537279		0.212852	0.958971
0.214502	0.522611		0.214502	0.95772
0.216152	0.534118		0.216152	0.962532
0.217802	0.554862		0.217802	0.964174
0.219452	0.570072		0.219452	0.964104
0.221102	0.576505		0.221102	0.964635
0.222752	0.569258		0.222752	0.964091
0.224402	0.557555		0.224402	0.961969
0.226052	0.530698		0.226052	0.958166
0.227702	0.497106		0.227702	0.954757
0.229352	0.445477		0.229352	0.947032
0.231002	0.402629		0.231002	0.938929
0.232652	0.37023		0.232652	0.930759
0.234302	0.351497		0.234302	0.926445
0.235952	0.345091		0.235952	0.923232
0.237602	0.339522		0.237602	0.915906
0.239252	0.308193		0.239252	0.907778
0.240902	0.27343		0.240902	0.894134
0.242552	0.276318		0.242552	0.885436
0.244202	0.294298		0.244202	0.89347
0.245852	0.29214		0.245852	0.896317
0.247502	0.265821		0.247502	0.88811
0.249152	0.243701		0.249152	0.879178
0.250802	0.223179		0.250802	0.865049
0.252452	0.2005		0.252452	0.840903
0.254102	0.176098		0.254102	0.827146
0.255752	0.161203		0.255752	0.817773
0.257402	0.152468		0.257402	0.798851
0.259052	0.142477		0.259052	0.778366
0.260702	0.128664		0.260702	0.748076
0.262352	0.119932		0.262352	0.737307
0.264002	0.11733		0.264002	0.733588
0.265652	0.107697		0.265652	0.729297
0.267302	0.102368		0.267302	0.733922
0.268952	0.103816		0.268952	0.725552
0.270602	0.0978227		0.270602	0.705971
0.272252	0.0881219		0.272252	0.689573
0.273902	0.0789585		0.273902	0.666908
0.275552	0.0718126		0.275552	0.634771
0.277202	0.0697129		0.277202	0.61202
0.278852	0.0679745		0.278852	0.609337
0.280502	0.0690978		0.280502	0.606096
0.282152	0.0689417		0.282152	0.579169
0.283802	0.061141		0.283802	0.550644
0.285452	0.0575419		0.285452	0.520214
0.287102	0.049536		0.287102	0.479509
0.288752	0.0405249		0.288752	0.440548
0.290402	0.0341263		0.290402	0.425102
0.292052	0.031941		0.292052	0.427265
0.293702	0.0300603		0.293702	0.435182
0.295352	0.0282498		0.295352	0.411873
0.297002	0.0281456		0.297002	0.384606
0.298652	0.0217468		0.298652	0.366275
0.300302	0.0211076		0.300302	0.320529
0.301952	0.0187207		0.301952	0.283454
0.303602	0.0169508		0.303602	0.264059
0.305252	0.0104141		0.305252	0.240859
0.306902	0.0137239		0.306902	0.218165
0.308552	0.0123458		0.308552	0.201669
0.310202	0.00394232		0.310202	0.193239
0.311852	0.00550058		0.311852	0.190416
0.313502	0.00249736		0.313502	0.177656
0.315152	-8.3624e-05		0.315152	0.143566
0.316802	0.00497995		0.316802	0.145733
0.318452	0.00273403		0.318452	0.139572
0.320102	0.0035391		0.320102	0.126305
0.321752	0.00551589		0.321752	0.118363
0.323402	0.00436264		0.323402	0.0953886
0.325052	0.00196811		0.325052	0.0790622
0.326702	0.00612727		0.326702	0.0662117
0.328352	0.00139928		0.328352	0.075926
0.330002	-8.7617e-05		0.330002	0.0710562
0.331653	-0.00310706		0.331653	0.0432662
0.333303	-0.00199099		0.333303	0.0378939
0.334953	0.00343197		0.334953	0.04906
0.336603	0.00805865		0.336603	0.0464929
0.338253	0.00365463		0.338253	0.0449069
0.339903	0.00409281		0.339903	0.038795
0.341553	0.00368536		0.341553	0.0265871
0.343203	0.0117495		0.343203	0.0257543
0.344853	0.00957391		0.344853	0.0227095
0.346503	-0.00091563		0.346503	0.0208469
0.348153	0.0047139		0.348153	0.0172261
0.349803	-0.00577959		0.349803	0.0196561
0.351453	-0.00900507		0.351453	0.0322054
0.353103	0.00624641		0.353103	0.0259373
0.354753	0.00511335		0.354753	0.00588674
0.356403	0.00282977		0.356403	0.00529573
0.358053	0.000770662		0.358053	0.0061902
0.359703	-0.00806481		0.359703	-0.00623598
0.361353	-0.00288823		0.361353	-0.0126613
0.363003	-0.00692004		0.363003	-0.00257797
0.364653	-0.0104632		0.364653	-0.00216133
0.366303	-0.00415627		0.366303	0.00496854
0.367953	-0.00120254		0.367953	0.00975634
0.369603	0.00103343		0.369603	-0.00361061
0.371253	-0.0034851		0.371253	0.00344193
0.372903	0.00159417		0.372903	0.00954424
0.374553	0.00906366		0.374553	0.00492718
0.376203	0.00107476		0.376203	-0.00672648
0.377853	-0.00011448		0.377853	-0.011995
0.379503	-0.00442666		0.379503	-0.0133349
0.381153	-0.00444012		0.381153	-0.0107422
0.382803	-0.00531779		0.382803	-0.00753849
0.384453	0.00272076		0.384453	-0.00883477
0.386103	0.002691		0.386103	-0.00689806
0.387753	0.000557697		0.387753	-0.00284114
0.389403	-4.0249e-05		0.389403	0.0136099
0.391053	-0.00026056		0.391053	0.019372
0.392703	-0.0035851		0.392703	0.00692017
0.394353	0.00138656		0.394353	0.00282763
0.396003	0.00455719		0.396003	-0.0118678
0.397653	-0.00309092		0.397653	-0.0155995
0.399303	-0.00546829		0.399303	0.00591996
0.400953	-0.00333013		0.400953	-0.00429553
0.402603	-0.00553332		0.402603	-0.0136393
0.404253	0.00316161		0.404253	-0.00935198
0.405903	-0.00391377		0.405903	-0.00942546
0.407553	-0.00149977		0.407553	-0.00210383
0.409203	0.00145477		0.409203	0.00556215
0.410853	-0.0077131		0.410853	-0.00457066
0.412503	-0.00304703		0.412503	-0.0156446
0.414153	-0.00083025		0.414153	-0.0137949
0.415803	-0.00766804		0.415803	-0.0181885
0.417453	-0.00621834		0.417453	-0.0119895
0.419103	-0.00076646		0.419103	0.00244955
0.420753	-0.00063916		0.420753	-0.0047311
0.422403	0.00062066		0.422403	0.00338177
0.424053	0.00286866		0.424053	0.00498389
0.425703	0.00463202		0.425703	-0.00534314
0.427353	0.00482466		0.427353	0.00389015
0.429003	0.00919347		0.429003	-0.0043601
0.430653	0.0118512		0.430653	-0.00314353
0.432303	0.00654935		0.432303	0.00812319
0.433953	0.0101096		0.433953	0.00292315
0.435603	0.0094439		0.435603	0.0147373
0.437253	0.00840418		0.437253	0.0164827
0.438903	0.00926276		0.438903	0.00985015
0.440553	0.00438073		0.440553	0.00378686
0.442203	0.00418511		0.442203	0.00846178
0.443853	0.00141639		0.443853	0.0151748
0.445503	0.00388854		0.445503	-0.00254436
0.447153	0.00324565		0.447153	-0.00595626
0.448803	-2.1079e-05		0.448803	-0.00086788
0.450453	0.00279573		0.450453	-0.00572064
0.452103	0.00596437		0.452103	0.00224958
0.453753	0.00140126		0.453753	0.000816149
0.455403	0.000918098		0.455403	-0.00443689
0.457053	6.49863e-05		0.457053	-0.00500046
0.458703	-0.00337316		0.458703	-0.0100624
0.460353	0.00176843		0.460353	-0.0152568
0.462003	0.000588712		0.462003	-0.0118851
0.463654	-0.00343638		0.463654	-0.00143867
0.465304	0.00148027		0.465304	0.00217761
0.466954	0.00284391		0.466954	-0.00145683
0.468604	-0.00218971		0.468604	-0.00170413

## Sheet: Suppl Fig. 2c
C-⍺ backbone RMSD plots
Alpha tubulin			Beta tubulin
Residue number	RMSD (Å)		Residue number	RMSD (Å)
1	0.910899		1	0.927703
2	0.939069		2	0.470428
3	0.788578		3	0.357527
4	0.610452		4	0.280859
5	0.603569		5	0.408089
6	0.917712		6	0.437789
7	0.549536		7	0.417755
8	0.394659		8	0.340911
9	0.291328		9	0.475615
10	0.241529		10	0.32454
11	0.399816		11	0.399226
12	0.572826		12	0.296249
13	0.588167		13	0.163784
14	0.512105		14	0.360619
15	0.536327		15	0.462444
16	0.711897		16	0.301819
17	0.699043		17	0.161451
18	0.570468		18	0.279996
19	0.244745		19	0.269425
20	0.451438		20	0.231322
21	0.391428		21	0.197035
22	0.537796		22	0.292521
23	0.286813		23	0.297284
24	0.453533		24	0.21221
25	0.514986		25	0.198268
26	0.712875		26	0.352428
27	0.576103		27	0.453807
28	0.490551		28	0.339659
29	0.319783		29	0.202826
30	0.668085		30	0.383316
31	0.69797		31	0.904993
32	0.975661		32	0.748311
33	1.23263		33	0.51884
34	0.618718		34	0.270786
35	0.525683		35	0.273453
36	0.834098		36	0.131092
37			37
38			38
39			39
40			40	1.01196
41			41	0.57812
42			42	0.206657
43			43	0.779799
44			44	0.352856
45			45	0.582798
46			46	0.518434
47			47	0.557715
48	2.18773		48	0.667006
49	1.41099		49	0.404462
50	0.557821		50	0.221459
51	0.574057		51	0.220383
52	0.395751		52	0.409181
53	0.64235		53	0.595385
54	0.397721		54	1.00758
55	0.305355		55	1.12079
56	0.969873		56	2.27404
57	0.965312		57	1.22536
58	0.428904		58	0.4094
59	1.00614		59	0.0796043
60	0.710485		60	0.147672
61	0.364784		61	0.112771
62	0.450014		62	0.525401
63	0.273987		63	0.295651
64	0.400807		64	0.483383
65	0.40247		65	0.559455
66	0.283713		66	0.557264
67	0.286916		67	0.479259
68	0.312249		68	0.446908
69	0.459702		69	0.431083
70	0.651021		70	0.461423
71	1.01052		71	0.621291
72	0.425469		72	0.254125
73	0.700143		73	0.0514964
74	0.480967		74	0.138495
75	0.638611		75	0.270852
76	0.528605		76	0.236657
77	0.578374		77	0.373575
78	0.465031		78	0.575026
79	0.589064		79	0.669666
80	0.738829		80	0.711762
81	1.00755		81	0.496995
82	0.654266		82	0.882537
83	0.414486		83	0.964991
84	0.446607		84	0.749868
85	0.618559		85	0.438665
86	0.662049		86	0.371562
87	0.781694		87	0.353166
88	0.956799		88	0.443679
89	0.577524		89	0.318218
90	1.03482		90	0.660046
91	0.170098		91	0.339277
92	0.344997		92	0.490771
93	0.259398		93	0.497858
94	0.471369		94	0.161433
95	0.544382		95	0.658618
96	1.11178		96	1.57557
97	0.398981		97	0.721896
98	0.463084		98	0.894345
99	0.153033		99	0.287266
100	0.340188		100	0.36978
101	0.542006		101	0.34662
102	0.563216		102	0.546288
103	0.613492		103	0.770048
104	0.642396		104	0.644061
105	0.524946		105	0.391983
106	0.597786		106	0.227253
107	0.615607		107	1.61801
108	0.694823		108	0.577223
109	0.70337		109	0.42931
110	0.710538		110	0.515616
111	0.335067		111	0.34721
112	0.855442		112	0.352431
113	1.14542		113	0.291162
114	1.11117		114	0.425448
115	0.473451		115	0.737017
116	0.948062		116	0.531766
117	0.585683		117	0.545758
118	0.425558		118	0.575882
119	0.429557		119	0.393765
120	0.374189		120	0.785275
121	0.233903		121	0.992539
122	0.528777		122	0.754451
123	0.682478		123	0.66145
124	0.521994		124	1.34508
125	0.44168		125	1.60423
126	0.663994		126	0.605555
127	0.958119		127	0.694615
128	0.682085		128	0.494752
129	0.508732		129	0.307645
130	0.508079		130	0.659691
131	0.5546		131	0.868165
132	0.679855		132	0.458415
133	0.628404		133	0.520869
134	0.776405		134	0.643346
135	0.875556		135	0.503452
136	0.581275		136	0.698333
137	0.279116		137	1.46726
138	0.126914		138	0.548675
139	0.25583		139	0.493234
140	0.17031		140	1.44319
141	1.23809		141	1.09494
142	0.824261		142	1.05221
143	0.844549		143	0.966823
144	0.29066		144	0.707215
145	0.544473		145	0.733616
146	0.907006		146	0.609519
147	0.903789		147	1.08052
148	0.571177		148	0.88899
149	0.414546		149	0.664879
150	0.45366		150	0.329665
151	0.546231		151	0.103782
152	0.517486		152	0.287012
153	0.366602		153	0.264868
154	0.435211		154	0.296194
155	0.538455		155	0.177654
156	0.416463		156	0.290326
157	0.514759		157	0.244535
158	0.701387		158	0.169585
159	0.681438		159	0.53276
160	0.749143		160	0.357065
161	1.35012		161	0.643137
162	0.575417		162	0.579889
163	0.749957		163	0.92372
164	0.948703		164	0.777233
165	1.17046		165	0.943013
166	0.759968		166	0.344759
167	0.713601		167	0.333247
168	0.476538		168	0.536984
169	0.373639		169	0.301684
170	0.440217		170	0.0976308
171	0.354076		171	0.256702
172	0.766303		172	0.707997
173	0.808784		173	1.54548
174	0.572725		174	1.96131
175	0.828625		175	1.11133
176	0.818304		176	0.97872
177	0.672199		177	0.420037
178	0.708222		178	0.399472
179	0.457587		179	0.483106
180	0.522338		180	0.337709
181	0.642879		181	0.284839
182	0.273459		182	0.299832
183	0.424477		183	0.300185
184	0.355744		184	0.270279
185	0.16075		185	0.309751
186	0.287683		186	0.28862
187	0.356247		187	0.270514
188	0.0883846		188	0.279081
189	0.31329		189	0.39234
190	0.480284		190	0.34204
191	0.444698		191	0.435755
192	0.513025		192	0.607973
193	1.64091		193	0.521286
194	2.18887		194	0.178951
195	1.03312		195	0.232646
196	0.623183		196	0.122294
197	1.08386		197	0.484611
198	0.77939		198	0.630977
199	1.05024		199	0.435141
200	1.08354		200	0.324666
201	0.645019		201	0.626433
202	1.26545		202	0.351787
203	1.27639		203	0.301109
204	0.824008		204	0.285808
205	0.608756		205	0.389749
206	0.46818		206	0.156029
207	0.312714		207	0.290068
208	0.538136		208	0.452676
209	0.557674		209	0.45528
210	0.494606		210	0.524422
211	0.429003		211	0.641863
212	0.59838		212	0.740412
213	0.614996		213	0.623329
214	0.581614		214	0.535852
215	0.558444		215	0.170163
216	0.775536		216	0.319342
217	0.791638		217	0.398983
218	0.74171		218	0.190991
219	0.326273		219	0.434304
220	0.611193		220	0.255751
221	0.471996		221	0.941121
222	1.52063		222	0.476837
223	1.03459		223	0.509828
224	0.12386		224	0.937433
225	0.371814		225	0.830602
226	0.79752		226	0.517888
227	0.770861		227	0.555225
228	0.330756		228	0.333063
229	0.362283		229	0.219981
230	0.328829		230	0.187652
231	0.470933		231	0.241925
232	0.325223		232	0.198741
233	0.315404		233	0.198759
234	0.39865		234	0.338369
235	0.601105		235	0.279603
236	0.298356		236	0.371533
237	0.516655		237	0.427371
238	0.62311		238	0.564326
239	0.689942		239	0.416657
240	0.309177		240	0.376194
241	0.474127		241	0.446312
242	0.16331		242	0.500641
243	0.701312		243	0.518655
244	0.542481		244	0.46673
245	0.558179		245	0.567419
246	0.590589		246	0.505429
247	1.1115		247	0.514091
248	0.808058		248	0.728217
249	0.290617		249	1.01003
250	0.727695		250	0.650709
251	0.838329		251	0.371923
252	0.990079		252	0.757398
253	0.723733		253	0.804225
254	0.517419		254	0.461197
255	0.786844		255	0.331017
256	0.694343		256	0.50096
257	0.52833		257	0.427787
258	0.601657		258	0.439704
259	0.964023		259	0.320066
260	0.693373		260	0.298839
261	0.368855		261	0.258021
262	0.227371		262	0.499649
263	0.171644		263	0.696061
264	0.174972		264	0.698656
265	0.483632		265	0.611525
266	0.522531		266	0.714088
267	0.512629		267	0.485149
268	0.912931		268	0.511322
269	0.648633		269	0.367265
270	0.407608		270	0.089404
271	0.670365		271	0.120108
272	0.558618		272	0.140812
273	1.04582		273	0.461968
274	0.988373		274	0.331285
275	0.61613		275	0.207756
276	0.358413		276	0.690802
277	0.512476		277	0.650694
278	0.687467		278	0.605151
279	0.669297		279	0.92153
280	0.466901		280	0.972861
281	0.203178		281	0.818945
282	0.675661		282	0.401986
283	1.08264		283	0.584049
284	1.06508		284	0.981063
285	0.999519		285	0.663561
286	0.265088		286	0.429647
287	0.345663		287	0.194982
288	0.104436		288	0.507393
289	0.310754		289	0.539043
290	0.535778		290	0.317956
291	0.35465		291	0.640775
292	0.218215		292	0.817248
293	0.310933		293	0.818848
294	0.333922		294	0.828981
295	0.441432		295	1.90215
296	0.484287		296	1.35228
297	0.533507		297	0.807269
298	0.697437		298	0.397906
299	0.889476		299	0.42374
300	0.71441		300	0.434225
301	1.01395		301	0.554561
302	1.01197		302	0.77676
303	1.33186		303	0.818466
304	1.39407		304	0.814385
305	1.01332		305	0.703072
306	0.868283		306	0.87834
307	0.486483		307	0.536445
308	0.713744		308	0.640874
309	0.652068		309	0.473371
310	0.366038		310	0.266137
311	0.521925		311	0.261082
312	0.572724		312	0.295374
313	0.337975		313	0.440961
314	0.296643		314	0.328835
315	0.273774		315	0.381641
316	0.371728		316	0.360952
317	0.457219		317	0.0799095
318	0.118075		318	0.187134
319	0.200475		319	0.628506
320	0.614616		320	0.977349
321	0.36572		321	0.96314
322	0.3927		322	1.21515
323	0.300192		323	0.8107
324	0.85112		324	0.860835
325	0.351913		325	1.05412
326	0.302734		326	0.830306
327	0.435085		327	0.234636
328	0.339425		328	0.574652
329	0.13025		329	0.9871
330	0.255819		330	0.872166
331	0.369882		331	0.394695
332	0.18494		332	0.60917
333	0.115349		333	0.784129
334	0.169896		334	0.676185
335	0.13463		335	0.669428
336	0.092849		336	0.348812
337	0.187071		337	0.319315
338	0.362243		338	0.309046
339	0.976179		339	0.268335
340	1.40452		340	0.263129
341	0.926406		341	0.278727
342	0.765887		342	0.26188
343	0.522045		343	0.778434
344	0.524889		344	1.37398
345	0.57429		345	0.877751
346	0.255723		346	0.58257
347	0.229968		347	0.702734
348	0.442566		348	0.795464
349	0.264643		349	0.246245
350	0.918962		350	0.43264
351	0.53075		351	0.421253
352	0.72328		352	0.294963
353	0.918107		353	0.384446
354	0.864358		354	0.601501
355	0.619925		355	0.73482
356	0.63169		356	0.690632
357	0.404229		357	0.605083
358	0.408406		358	0.458455
359	0.278585		359	0.231473
360	0.240316		360	0.168429
361	0.541392		361	0.330354
362	0.619829		362	0.378772
363	0.390602		363	0.406287
364	0.692064		364	0.414697
365	0.555474		365	0.37277
366	0.694037		366	0.378153
367	0.876132		367	0.353906
368	0.318443		368	0.319546
369	0.445293		369	0.883248
370	0.758409		370	0.716879
371	0.835991		371	0.756568
372	0.998587		372	0.924443
373	0.812118		373	1.06504
374	0.514905		374	0.797148
375	0.610945		375	0.338246
376	0.502459		376	0.454826
377	0.47554		377	0.49005
378	0.505506		378	0.388838
379	0.553735		379	0.361895
380	0.781455		380	0.450496
381	0.767296		381	0.356931
382	0.784205		382	0.350834
383	0.829167		383	0.396359
384	0.979954		384	0.351434
385	0.366686		385	0.550124
386	0.698293		386	0.397534
387	1.05674		387	0.295428
388	0.85891		388	0.495458
389	0.854504		389	0.490694
390	0.879447		390	0.561612
391	0.712056		391	0.355675
392	0.48299		392	0.555181
393	0.466722		393	1.07431
394	0.395895		394	0.827526
395	0.393969		395	0.567136
396	0.399566		396	0.541769
397	0.503344		397	0.842684
398	0.686221		398	0.814919
399	0.837023		399	0.561584
400	1.35674		400	0.708088
401	1.6385		401	1.20151
402	0.837885		402	1.72498
403	1.04087		403	1.31113
404	1.2444		404	1.64697
405	1.00064		405	1.70333
406	0.806249		406	0.740743
407	0.66628		407	0.316953
408	0.249183		408	0.246962
409	0.682431		409	0.184978
410	0.37118		410	0.19978
411	0.398933		411	0.222858
412	0.983662		412	0.232864
413	1.35741		413	0.161762
414	0.977801		414	0.291906
415	1.00343		415	0.350997
416	1.02222		416	0.208533
417	0.953407		417	0.155528
418	0.862549		418	0.338581
419	0.957382		419	0.418241
420	1.09749		420	0.322229
421	0.837187		421	0.220307
422	0.785904		422	0.6516
423	0.816148		423	0.953867
424	0.861488		424	0.626558
425	0.702186		425	0.185722
426	0.818969		426	0.942068
427	0.793133
428	0.558665
429	0.599155
430	0.765168
431	0.680858
432	0.687863
433	0.641013
434	0.780916
435	1.1499
436	1.05985
437	0.969769

[truncated: 3 more sheets: Suppl Fig. 4b, Suppl Fig. 6a, Suppl Fig. 6d ]
